# Supplementary material for: Study to Determine the Prevalence of Menstrual Migraine in Reproductive-Age Women in Saudi Arabia
Source: Healthcare (Basel). 2024 Jan 25;12(3):317. doi: 10.3390/healthcare12030317 (PMC10855712; doi:10.3390/healthcare12030317)
Supplement: Supplementary file 1 [file healthcare-12-00317-s001.zip]

Archive with 1 entries (1 files):
- healthcare-2769966-supplementary.pdf
